# Supplementary material for: Three new species of Conidiobolus sensu stricto from plant debris in eastern China
Source: MycoKeys. 2020 Oct 8;73:133–49. doi: 10.3897/mycokeys.73.56905 (PMC7561611; doi:10.3897/mycokeys.73.56905)
Supplement: XML Treatment for Conidiobolus bifurcatus [file mycokeys.73.56905-treatment1.xml]

<!DOCTYPE tp:taxon-treatment
  PUBLIC "-//TaxonX//DTD Taxonomic Treatment Publishing DTD v0 20100105//EN" "tax-treatment-NSO.dtd">
<tp:taxon-treatment xmlns:tp="http://www.plazi.org/taxpub"><tp:treatment-meta><kwd-group><label>Taxon classification</label><kwd><named-content xmlns:xlink="http://www.w3.org/1999/xlink" content-type="kingdom">Fungi</named-content></kwd><kwd><named-content xmlns:xlink="http://www.w3.org/1999/xlink" content-type="order">Entomophthorales</named-content></kwd><kwd><named-content xmlns:xlink="http://www.w3.org/1999/xlink" content-type="family">Ancylistaceae</named-content></kwd></kwd-group><mixed-citation publication-type="journal"><person-group><name><surname>Nie</surname><given-names>Yong</given-names></name><name><surname>Cai</surname><given-names>Yue</given-names></name><name><surname>Gao</surname><given-names>Yang</given-names></name><name><surname>Yu</surname><given-names>De-Shui</given-names></name><name><surname>Wang</surname><given-names>Zi-Min</given-names></name><name><surname>Liu</surname><given-names>Xiao-Yong</given-names></name><name><surname>Huang</surname><given-names>Bo</given-names></name></person-group><article-title>Three new species of <italic><tp:taxon-name><tp:taxon-name-part taxon-name-part-type="genus" reg="Conidiobolus">Conidiobolus</tp:taxon-name-part></tp:taxon-name></italic> sensu stricto from plant debris in eastern China</article-title><source>MycoKeys</source><day>08</day><month>10</month><year>2020</year><volume>73</volume><fpage>133</fpage><lpage>149</lpage><pub-id pub-id-type="doi">10.3897/mycokeys.73.56905</pub-id></mixed-citation></tp:treatment-meta><tp:nomenclature><tp:taxon-name><object-id xmlns:xlink="http://www.w3.org/1999/xlink" content-type="arpha" xlink:type="simple">D2B22C5B-61B4-5CC0-97A7-9C2ACFFD9A4A</object-id>
              <tp:taxon-name-part taxon-name-part-type="genus" reg="Conidiobolus">Conidiobolus</tp:taxon-name-part>
              <tp:taxon-name-part taxon-name-part-type="species" reg="bifurcatus">bifurcatus</tp:taxon-name-part>
              <object-id xmlns:xlink="http://www.w3.org/1999/xlink" content-type="mycobank" xlink:type="simple">831599</object-id>
              <object-id xmlns:xlink="http://www.w3.org/1999/xlink" xlink:type="simple">Facesoffungi: FoF 08142</object-id>
            </tp:taxon-name><tp:taxon-authority>B. Huang &amp; Y. Nie</tp:taxon-authority><tp:taxon-status xmlns:xlink="http://www.w3.org/1999/xlink" xlink:type="simple">sp. nov.</tp:taxon-status><xref ref-type="fig" rid="F2">Figure 2</xref></tp:nomenclature><tp:treatment-sec sec-type="Typification" id="SECID0ESGBG"><title>Typification.</title><p>China, Jiangsu: Nanjing, Laoshan National Forest Park, <named-content xmlns:xlink="http://www.w3.org/1999/xlink" content-type="dwc:verbatimCoordinates" xlink:type="simple"><named-content content-type="geo-json" specific-use="{&#34;type&#34;:&#34;Point&#34;,&#34;coordinates&#34;:[118.604722,32.101944]}" id="NCID0E2GBG" xlink:type="simple">32°6'7"N, 118°36'17"E</named-content></named-content>, from plant debris, 1 Dec 2018, <italic>Y. Nie and Y. Gao</italic> (holotype <abbrev xmlns:xlink="http://www.w3.org/1999/xlink" content-type="institution" xlink:title="Herbarium Mycologicum Academiae Sinicae, Beijing, China" id="ABBRID0ECHBG" xlink:type="simple">HMAS</abbrev> 248359, ex-holotype culture <named-content xmlns:xlink="http://www.w3.org/1999/xlink" content-type="dwc:institutional_code" xlink:type="simple">CGMCC</named-content> 3.15889 = <abbrev xmlns:xlink="http://www.w3.org/1999/xlink" content-type="institution" xlink:title="Research Center for Entomogenous Fungi of Anhui Agricultural University, Anhui Province, China" id="ABBRID0EPHBG" xlink:type="simple">RCEF</abbrev> 6551, GenBank: <abbrev xmlns:xlink="http://www.w3.org/1999/xlink" xlink:title="nuclear large subunit of rDNA" id="ABBRID0EUHBG" xlink:type="simple">nucLSU</abbrev> = <ext-link xmlns:xlink="http://www.w3.org/1999/xlink" ext-link-type="gen" xlink:href="MN061285" xlink:type="simple">MN061285</ext-link>; <abbrev xmlns:xlink="http://www.w3.org/1999/xlink" xlink:title="translation elongation factor 1-alpha" id="ABBRID0E4HBG" xlink:type="simple">TEF1</abbrev> = <ext-link xmlns:xlink="http://www.w3.org/1999/xlink" ext-link-type="gen" xlink:href="MN061482" xlink:type="simple">MN061482</ext-link>; <abbrev xmlns:xlink="http://www.w3.org/1999/xlink" xlink:title="mitochondrial small subunit of rDNA" id="ABBRID0EGIBG" xlink:type="simple">mtSSU</abbrev> = <ext-link xmlns:xlink="http://www.w3.org/1999/xlink" ext-link-type="gen" xlink:href="MN061288" xlink:type="simple">MN061288</ext-link>).</p></tp:treatment-sec><tp:treatment-sec sec-type="etymology" id="SECID0EPIBG"><title>Etymology.</title><p><italic><tp:taxon-name><tp:taxon-name-part taxon-name-part-type="genus" reg="Conidiobolus"/><tp:taxon-name-part taxon-name-part-type="species" reg="bifurcatus">bifurcatus</tp:taxon-name-part></tp:taxon-name></italic> (Lat.), referring to secondary conidiophores often branched at the tip to form two short stipes, each bearing a secondary conidium.</p></tp:treatment-sec><tp:treatment-sec sec-type="ecology" id="SECID0E6IBG"><title>Ecology and distribution.</title><p>Plant debris in Jiangsu Province, China.</p></tp:treatment-sec><tp:treatment-sec sec-type="description" id="SECID0EEJBG"><title>Description.</title><p>Colonies on <abbrev xmlns:xlink="http://www.w3.org/1999/xlink" xlink:title="potato dextrose agar" id="ABBRID0EKJBG" xlink:type="simple">PDA</abbrev> at 21 °C for 3 d, opaque, white, reaching ca. 2 mm in diameter, with many small colonies around the periphery due to discharged conidia. Mycelia colourless, 8–11 μm wide, rarely branched and non-septate when young, often septate and distended to a width of 10–27 μm after 5 d. Primary conidiophores arising from the hyphal segments, colourless, 38–254 × 7.5–12 μm, unbranched and producing a single globose conidium, without widening upwards near the tip. Primary conidia forcibly discharged, globose to subglobose, 2–40 × 2–33 μm, with a papilla more or less tapering and pointed, 7–11 μm wide at the base, 3–12 μm long. Secondary conidiophores arising from the primary conidia, often branched almost at the tip, forming two short stipes each bearing a secondary conidium. Secondary conidia similar to, but smaller than the primary ones, mostly forcibly discharged, occasionally falling off and leaving a relic of the secondary conidiophores. On 2 % water agar, microconidia produced readily, globose to ellipsoidal, 7–12 × 6–9 μm. Zygospores homothallic, usually formed between adjacent segments of the same hypha after an incubation of 5–7 d at 21 °C on <abbrev xmlns:xlink="http://www.w3.org/1999/xlink" xlink:title="potato dextrose agar" id="ABBRID0EOJBG" xlink:type="simple">PDA</abbrev>, smooth, mostly globose, 25–40 μm in diameter, with a 1.5–3 μm thick wall.</p></tp:treatment-sec><tp:treatment-sec sec-type="notes" id="SECID0ESJBG"><title>Notes.</title><p><italic><tp:taxon-name><tp:taxon-name-part taxon-name-part-type="genus" reg="Conidiobolus">Conidiobolus</tp:taxon-name-part> <tp:taxon-name-part taxon-name-part-type="species" reg="bifurcatus">bifurcatus</tp:taxon-name-part></tp:taxon-name></italic> sp. nov. is characterised by its secondary conidiophores, which are often bifurcated near the tip and bear a secondary conidium on each stipe. Morphologically, it is allied to <italic><tp:taxon-name><tp:taxon-name-part taxon-name-part-type="genus" reg="Conidiobolus">Conidiobolus</tp:taxon-name-part> <tp:taxon-name-part taxon-name-part-type="species" reg="mycophilus">mycophilus</tp:taxon-name-part></tp:taxon-name></italic> Srin. &amp; Thirum., which has smaller primary conidia (<xref ref-type="bibr" rid="B49">Srinivasan and Thirumalachar 1965</xref>). It appears to be similar to <italic><tp:taxon-name><tp:taxon-name-part taxon-name-part-type="genus" reg="Conidiobolus">C.</tp:taxon-name-part> <tp:taxon-name-part taxon-name-part-type="species" reg="incongruus">incongruus</tp:taxon-name-part></tp:taxon-name></italic> Drechsler and <italic><tp:taxon-name><tp:taxon-name-part taxon-name-part-type="genus" reg="Conidiobolus">C.</tp:taxon-name-part> <tp:taxon-name-part taxon-name-part-type="species" reg="mycophagus">mycophagus</tp:taxon-name-part></tp:taxon-name></italic> Srin. &amp; Thirum. in the size of primary conidia and zygospores and the formation of microconidia, but different in its longer primary conidiophores (<xref ref-type="bibr" rid="B20">Drechsler 1960</xref>; <xref ref-type="bibr" rid="B49">Srinivasan and Thirumalachar 1965</xref>). However, it is distantly related to these two species in the molecular phylogenetic tree. Instead, it is phylogenetically closely related to <italic><tp:taxon-name><tp:taxon-name-part taxon-name-part-type="genus" reg="Conidiobolus">C.</tp:taxon-name-part> <tp:taxon-name-part taxon-name-part-type="species" reg="brefeldianus">brefeldianus</tp:taxon-name-part></tp:taxon-name></italic> Couch (Figure <xref ref-type="fig" rid="F1">1</xref>: <abbrev xmlns:xlink="http://www.w3.org/1999/xlink" xlink:title="Maximum Parsimony" id="ABBRID0E6LBG" xlink:type="simple">MP</abbrev> 71/<abbrev xmlns:xlink="http://www.w3.org/1999/xlink" xlink:title="Maximum Likelihood" id="ABBRID0EDMBG" xlink:type="simple">ML</abbrev> 89/<abbrev xmlns:xlink="http://www.w3.org/1999/xlink" xlink:title="Bayesian Inference" id="ABBRID0EHMBG" xlink:type="simple">BI</abbrev> 1.00), but morphologically distinct by its larger primary conidia and zygospores (<xref ref-type="bibr" rid="B8">Couch 1939</xref>).</p><fig id="F2" position="float" orientation="portrait"><object-id xmlns:xlink="http://www.w3.org/1999/xlink" content-type="doi" xlink:type="simple">10.3897/mycokeys.73.56905.figure2</object-id><object-id xmlns:xlink="http://www.w3.org/1999/xlink" content-type="arpha" xlink:type="simple">A4A22771-DAA8-534C-BA5E-17D1784A2FE5</object-id><label>Figure 2.</label><caption><p><italic><tp:taxon-name><tp:taxon-name-part taxon-name-part-type="genus" reg="Conidiobolus">Conidiobolus</tp:taxon-name-part> <tp:taxon-name-part taxon-name-part-type="species" reg="bifurcatus">bifurcatus</tp:taxon-name-part></tp:taxon-name></italic> sp. nov. <bold>a</bold> Colony on <abbrev xmlns:xlink="http://www.w3.org/1999/xlink" xlink:title="potato dextrose agar" id="ABBRID0EENBG" xlink:type="simple">PDA</abbrev> after 3 d at 21 °C <bold>b</bold> mycelium <bold>c</bold> septate mycelium and distended segments <bold>d, e</bold> primary conidiophores bearing primary conidia <bold>f, g</bold> primary conidia <bold>h, i</bold> a single secondary conidium produced from primary conidia <bold>j</bold> two secondary conidia arising from a branched conidiophore <bold>k</bold> secondary conidia falling from primary conidia <bold>l</bold> the relic of secondary conidiophores on secondary conidia (arrows) <bold>m</bold> microconidia arising from a conidium <bold>n, o</bold> globose microconidia <bold>p, q</bold> ellipsoidal microconidia <bold>r</bold> zygospores formed between adjacent segments of the same hypha <bold>s</bold> zygospores. Scale bars: 10 mm (<bold>a</bold>); 100 μm (<bold>b</bold>); 20 μm (<bold>c–s</bold>).</p></caption><graphic xmlns:xlink="http://www.w3.org/1999/xlink" xlink:href="mycokeys-73-133-g002.jpg" position="float" orientation="portrait" xlink:type="simple" id="oo_461378.jpg"><uri content-type="original_file" xlink:type="simple">https://binary.pensoft.net/fig/461378</uri></graphic></fig></tp:treatment-sec><tp:treatment-sec><!--Section generated to contain objects referenced in tp:taxon-treatment.--><fig id="F1" position="float" orientation="portrait"><object-id xmlns:xlink="http://www.w3.org/1999/xlink" content-type="doi" xlink:type="simple">10.3897/mycokeys.73.56905.figure1</object-id><object-id xmlns:xlink="http://www.w3.org/1999/xlink" content-type="arpha" xlink:type="simple">CFAF4A17-5B40-5C9B-9CAD-68A517608BE3</object-id><label>Figure 1.</label><caption><p>Phylogenetic tree of <italic><tp:taxon-name><tp:taxon-name-part taxon-name-part-type="genus" reg="Conidiobolus">Conidiobolus</tp:taxon-name-part></tp:taxon-name></italic> s.s. reconstructed by maximum likelihood analyses of <abbrev xmlns:xlink="http://www.w3.org/1999/xlink" xlink:title="nuclear large subunit of rDNA" id="ABBRID0EWDBG" xlink:type="simple">nucLSU</abbrev>, <abbrev xmlns:xlink="http://www.w3.org/1999/xlink" xlink:title="mitochondrial small subunit of rDNA" id="ABBRID0E1DBG" xlink:type="simple">mtSSU</abbrev> and <abbrev xmlns:xlink="http://www.w3.org/1999/xlink" xlink:title="translation elongation factor 1-alpha" id="ABBRID0E5DBG" xlink:type="simple">TEF1</abbrev> sequences, with six <italic><tp:taxon-name><tp:taxon-name-part taxon-name-part-type="genus" reg="Conidiobolus">Conidiobolus</tp:taxon-name-part></tp:taxon-name></italic> s.l. species as outgroups. Three new species of <italic><tp:taxon-name><tp:taxon-name-part taxon-name-part-type="genus" reg="Conidiobolus">Conidiobolus</tp:taxon-name-part></tp:taxon-name></italic> are shown in bold. Maximum parsimony bootstrap values (≥ 70%) / Maximum likelihood bootstrap values (≥ 70%) / Bayesian posterior probabilities (≥ 0.95) of each clade are indicated along branches. Scale bar indicates substitutions per site.</p></caption><graphic xmlns:xlink="http://www.w3.org/1999/xlink" xlink:href="mycokeys-73-133-g001.jpg" position="float" orientation="portrait" xlink:type="simple" id="oo_461377.jpg"><uri content-type="original_file" xlink:type="simple">https://binary.pensoft.net/fig/461377</uri></graphic></fig></tp:treatment-sec><ref-list><ref id="B49"><mixed-citation xmlns:xlink="http://www.w3.org/1999/xlink" xlink:type="simple"><person-group><name name-style="western"><surname>Srinivasan</surname><given-names>MC</given-names></name><name name-style="western"><surname>Thirumalachar</surname><given-names>MJ</given-names></name></person-group> (<year>1965</year>) <article-title>Studies on species of <italic><tp:taxon-name><tp:taxon-name-part taxon-name-part-type="genus">Conidiobolus</tp:taxon-name-part></tp:taxon-name></italic> from India-IV.</article-title><source>Sydowia</source><volume>19</volume>: <fpage>86</fpage>–<lpage>91</lpage>.</mixed-citation></ref><ref id="B20"><mixed-citation xmlns:xlink="http://www.w3.org/1999/xlink" xlink:type="simple"><person-group><name name-style="western"><surname>Drechsler</surname><given-names>C</given-names></name></person-group> (<year>1960</year>) <article-title>Two new species of <italic><tp:taxon-name><tp:taxon-name-part taxon-name-part-type="genus">Conidiobolus</tp:taxon-name-part></tp:taxon-name></italic> found in plant detritus.</article-title><source>American Journal of Botany</source><volume>47</volume>: <fpage>368</fpage>–<lpage>377</lpage>. <ext-link xlink:type="simple" ext-link-type="doi" xlink:href="10.1002/j.1537-2197.1960.tb07138.x">https://doi.org/10.1002/j.1537-2197.1960.tb07138.x</ext-link></mixed-citation></ref><ref id="B8"><mixed-citation xmlns:xlink="http://www.w3.org/1999/xlink" xlink:type="simple"><person-group><name name-style="western"><surname>Couch</surname><given-names>JN</given-names></name></person-group> (<year>1939</year>) <article-title>A new <italic><tp:taxon-name><tp:taxon-name-part taxon-name-part-type="genus">Conidiobolus</tp:taxon-name-part></tp:taxon-name></italic> with sexual reproduction.</article-title><source>American Journal of Botany</source><volume>26</volume>: <fpage>119</fpage>–<lpage>130</lpage>. <ext-link xlink:type="simple" ext-link-type="doi" xlink:href="10.1002/j.1537-2197.1939.tb12878.x">https://doi.org/10.1002/j.1537-2197.1939.tb12878.x</ext-link></mixed-citation></ref></ref-list></tp:taxon-treatment>
