# Supplementary material for: Three new species of Conidiobolus sensu stricto from plant debris in eastern China
Source: MycoKeys. 2020 Oct 8;73:133–49. doi: 10.3897/mycokeys.73.56905 (PMC7561611; doi:10.3897/mycokeys.73.56905)
Supplement: XML Treatment for Conidiobolus taihushanensis [file mycokeys.73.56905-treatment2.xml]

<!DOCTYPE tp:taxon-treatment
  PUBLIC "-//TaxonX//DTD Taxonomic Treatment Publishing DTD v0 20100105//EN" "tax-treatment-NSO.dtd">
<tp:taxon-treatment xmlns:tp="http://www.plazi.org/taxpub"><tp:treatment-meta><kwd-group><label>Taxon classification</label><kwd><named-content xmlns:xlink="http://www.w3.org/1999/xlink" content-type="kingdom">Fungi</named-content></kwd><kwd><named-content xmlns:xlink="http://www.w3.org/1999/xlink" content-type="order">Entomophthorales</named-content></kwd><kwd><named-content xmlns:xlink="http://www.w3.org/1999/xlink" content-type="family">Ancylistaceae</named-content></kwd></kwd-group><mixed-citation publication-type="journal"><person-group><name><surname>Nie</surname><given-names>Yong</given-names></name><name><surname>Cai</surname><given-names>Yue</given-names></name><name><surname>Gao</surname><given-names>Yang</given-names></name><name><surname>Yu</surname><given-names>De-Shui</given-names></name><name><surname>Wang</surname><given-names>Zi-Min</given-names></name><name><surname>Liu</surname><given-names>Xiao-Yong</given-names></name><name><surname>Huang</surname><given-names>Bo</given-names></name></person-group><article-title>Three new species of <italic><tp:taxon-name><tp:taxon-name-part taxon-name-part-type="genus" reg="Conidiobolus">Conidiobolus</tp:taxon-name-part></tp:taxon-name></italic> sensu stricto from plant debris in eastern China</article-title><source>MycoKeys</source><day>08</day><month>10</month><year>2020</year><volume>73</volume><fpage>133</fpage><lpage>149</lpage><pub-id pub-id-type="doi">10.3897/mycokeys.73.56905</pub-id></mixed-citation></tp:treatment-meta><tp:nomenclature><tp:taxon-name><object-id xmlns:xlink="http://www.w3.org/1999/xlink" content-type="arpha" xlink:type="simple">B3CB22D2-BA2D-59C3-BE80-F81B08F9270D</object-id>
              <tp:taxon-name-part taxon-name-part-type="genus" reg="Conidiobolus">Conidiobolus</tp:taxon-name-part>
              <tp:taxon-name-part taxon-name-part-type="species" reg="taihushanensis">taihushanensis</tp:taxon-name-part>
              <object-id xmlns:xlink="http://www.w3.org/1999/xlink" content-type="mycobank" xlink:type="simple">835124</object-id>
              <object-id xmlns:xlink="http://www.w3.org/1999/xlink" xlink:type="simple">Facesoffungi: FoF 08143</object-id>
            </tp:taxon-name><tp:taxon-authority>B. Huang &amp; Y. Nie</tp:taxon-authority><tp:taxon-status xmlns:xlink="http://www.w3.org/1999/xlink" xlink:type="simple">sp. nov.</tp:taxon-status><xref ref-type="fig" rid="F3">Figure 3</xref></tp:nomenclature><tp:treatment-sec sec-type="Typification" id="SECID0E4PBG"><title>Typification.</title><p>China, Anhui: Ma’anshan City, Hanshan County, Taihushan National Forest Park, <named-content xmlns:xlink="http://www.w3.org/1999/xlink" content-type="dwc:verbatimCoordinates" xlink:type="simple"><named-content content-type="geo-json" specific-use="{&#34;type&#34;:&#34;Point&#34;,&#34;coordinates&#34;:[118.046944,31.514722]}" id="NCID0EGQBG" xlink:type="simple">31°30'53"N, 118°2'49"E</named-content></named-content>, from plant detritus, 12 Jan 2019, <italic>Y. Nie and Y. Cai</italic> (holotype <abbrev xmlns:xlink="http://www.w3.org/1999/xlink" content-type="institution" xlink:title="Herbarium Mycologicum Academiae Sinicae, Beijing, China" id="ABBRID0ENQBG" xlink:type="simple">HMAS</abbrev> 248724, ex-holotype culture <named-content xmlns:xlink="http://www.w3.org/1999/xlink" content-type="dwc:institutional_code" xlink:type="simple">CGMCC</named-content> 3.16016 = <abbrev xmlns:xlink="http://www.w3.org/1999/xlink" content-type="institution" xlink:title="Research Center for Entomogenous Fungi of Anhui Agricultural University, Anhui Province, China" id="ABBRID0E1QBG" xlink:type="simple">RCEF</abbrev> 6559, GenBank: <abbrev xmlns:xlink="http://www.w3.org/1999/xlink" xlink:title="nuclear large subunit of rDNA" id="ABBRID0E6QBG" xlink:type="simple">nucLSU</abbrev> = <ext-link xmlns:xlink="http://www.w3.org/1999/xlink" ext-link-type="gen" xlink:href="MT250086" xlink:type="simple">MT250086</ext-link>; <abbrev xmlns:xlink="http://www.w3.org/1999/xlink" xlink:title="translation elongation factor 1-alpha" id="ABBRID0EIRBG" xlink:type="simple">TEF1</abbrev> = <ext-link xmlns:xlink="http://www.w3.org/1999/xlink" ext-link-type="gen" xlink:href="MT274290" xlink:type="simple">MT274290</ext-link>; <abbrev xmlns:xlink="http://www.w3.org/1999/xlink" xlink:title="mitochondrial small subunit of rDNA" id="ABBRID0ERRBG" xlink:type="simple">mtSSU</abbrev> = <ext-link xmlns:xlink="http://www.w3.org/1999/xlink" ext-link-type="gen" xlink:href="MT250088" xlink:type="simple">MT250088</ext-link>).</p></tp:treatment-sec><tp:treatment-sec sec-type="etymology" id="SECID0E1RBG"><title>Etymology.</title><p><italic><tp:taxon-name><tp:taxon-name-part taxon-name-part-type="genus" reg="Conidiobolus"/><tp:taxon-name-part taxon-name-part-type="species" reg="taihushanensis">taihushanensis</tp:taxon-name-part></tp:taxon-name></italic> (Lat.), referring to the region where the fungus was isolated.</p></tp:treatment-sec><tp:treatment-sec sec-type="ecology" id="SECID0EKSBG"><title>Ecology and distribution.</title><p>Plant debris in Anhui Province, China.</p></tp:treatment-sec><tp:treatment-sec sec-type="description" id="SECID0EPSBG"><title>Description.</title><p>Colonies on <abbrev xmlns:xlink="http://www.w3.org/1999/xlink" xlink:title="potato dextrose agar" id="ABBRID0EVSBG" xlink:type="simple">PDA</abbrev> at 21 °C after 3 d, white, reaching ca. 11–14 mm in diameter. Mycelia colourless, straight and unbranched when young, 8.5–12 μm wide; distended and non-contiguously segmented when old, 10–20 μm wide. Primary conidiophores arising from the older mycelia without an upward widening near the tip, colourless, 44–180 × 7–13 μm, usually unbranched and often producing a single globose primary conidium, at the initial growth stage 2–5 short branches bearing a primary conidium each. Primary conidia forcibly discharged, mostly subglobose, 27–42 × 19–32 μm, with tapering and pointed papilla, 4–10 × 8–12 μm. Secondary conidia arising from primary conidia, similar to, but smaller than the primary ones, forcibly discharged. On 2% water agar, microconidia not observed. Zygospores usually formed between adjacent segments of the same hypha after 5 d, 34–48 × 23–40 μm, with a 2–4 μm thick wall, ellipsoid and rich in content when young, smooth, mostly globose, subglobose to ovate when mature.</p></tp:treatment-sec><tp:treatment-sec sec-type="notes" id="SECID0EZSBG"><title>Notes.</title><p><italic><tp:taxon-name><tp:taxon-name-part taxon-name-part-type="genus" reg="Conidiobolus">Conidiobolus</tp:taxon-name-part> <tp:taxon-name-part taxon-name-part-type="species" reg="taihushanensis">taihushanensis</tp:taxon-name-part></tp:taxon-name></italic> sp. nov. is morphologically highly distinct with its straight apical mycelia and the production of 2–5 conidia from the hyphal body. <italic><tp:taxon-name><tp:taxon-name-part taxon-name-part-type="genus" reg="Conidiobolus">Conidiobolus</tp:taxon-name-part> <tp:taxon-name-part taxon-name-part-type="species" reg="taihushanensis">taihushanensis</tp:taxon-name-part></tp:taxon-name></italic> sp. nov. is similar to <italic><tp:taxon-name><tp:taxon-name-part taxon-name-part-type="genus" reg="Conidiobolus">C.</tp:taxon-name-part> <tp:taxon-name-part taxon-name-part-type="species" reg="polytocus">polytocus</tp:taxon-name-part></tp:taxon-name></italic> Drechsler in the structure of several short branches at the top of conidiophores, but the latter is distinguished by smaller primary conidia (12–25 × 14–29 μm) and slightly curved mycelia (<xref ref-type="bibr" rid="B15">Drechsler 1955c</xref>). <italic><tp:taxon-name><tp:taxon-name-part taxon-name-part-type="genus" reg="Conidiobolus">Conidiobolus</tp:taxon-name-part> <tp:taxon-name-part taxon-name-part-type="species" reg="taihushanensis">taihushanensis</tp:taxon-name-part></tp:taxon-name></italic> sp. nov. is related to <italic><tp:taxon-name><tp:taxon-name-part taxon-name-part-type="genus" reg="Conidiobolus">C.</tp:taxon-name-part> <tp:taxon-name-part taxon-name-part-type="species" reg="margaritatus">margaritatus</tp:taxon-name-part></tp:taxon-name></italic> B. Huang, Humber &amp; K.T. Hodge and <italic><tp:taxon-name><tp:taxon-name-part taxon-name-part-type="genus" reg="Conidiobolus">C.</tp:taxon-name-part> <tp:taxon-name-part taxon-name-part-type="species" reg="megalotocus">megalotocus</tp:taxon-name-part></tp:taxon-name></italic> Drechsler by the size of primary conidia, but <italic><tp:taxon-name><tp:taxon-name-part taxon-name-part-type="genus" reg="Conidiobolus">C.</tp:taxon-name-part> <tp:taxon-name-part taxon-name-part-type="species" reg="margaritatus">margaritatus</tp:taxon-name-part></tp:taxon-name></italic> forms a chain of undischarged repetitional conidia (<xref ref-type="bibr" rid="B28">Huang et al. 2007</xref>) and <italic><tp:taxon-name><tp:taxon-name-part taxon-name-part-type="genus" reg="Conidiobolus">C.</tp:taxon-name-part> <tp:taxon-name-part taxon-name-part-type="species" reg="megalotocus">megalotocus</tp:taxon-name-part></tp:taxon-name></italic> lacks zygospores (<xref ref-type="bibr" rid="B16">Drechsler 1956</xref>). Phylogenetically, <italic><tp:taxon-name><tp:taxon-name-part taxon-name-part-type="genus" reg="Conidiobolus">C.</tp:taxon-name-part> <tp:taxon-name-part taxon-name-part-type="species" reg="taihushanensis">taihushanensis</tp:taxon-name-part></tp:taxon-name></italic> sp. nov. is closely related to <italic><tp:taxon-name><tp:taxon-name-part taxon-name-part-type="genus" reg="Conidiobolus">C.</tp:taxon-name-part> <tp:taxon-name-part taxon-name-part-type="species" reg="megalotocus">megalotocus</tp:taxon-name-part></tp:taxon-name></italic> (Figure <xref ref-type="fig" rid="F1">1</xref>: <abbrev xmlns:xlink="http://www.w3.org/1999/xlink" xlink:title="Maximum Parsimony" id="ABBRID0E4WBG" xlink:type="simple">MP</abbrev> 73/<abbrev xmlns:xlink="http://www.w3.org/1999/xlink" xlink:title="Bayesian Inference" id="ABBRID0EBXBG" xlink:type="simple">BI</abbrev> 1.00) and distantly related to <italic><tp:taxon-name><tp:taxon-name-part taxon-name-part-type="genus" reg="Conidiobolus">C.</tp:taxon-name-part> <tp:taxon-name-part taxon-name-part-type="species" reg="polytocus">polytocus</tp:taxon-name-part></tp:taxon-name></italic>, though no molecular data are available for <italic><tp:taxon-name><tp:taxon-name-part taxon-name-part-type="genus" reg="Conidiobolus">C.</tp:taxon-name-part> <tp:taxon-name-part taxon-name-part-type="species" reg="margaritatus">margaritatus</tp:taxon-name-part></tp:taxon-name></italic>. Phylogenetically, <italic><tp:taxon-name><tp:taxon-name-part taxon-name-part-type="genus" reg="Conidiobolus">C.</tp:taxon-name-part> <tp:taxon-name-part taxon-name-part-type="species" reg="taihushanensis">taihushanensis</tp:taxon-name-part></tp:taxon-name></italic> sp. nov. is also closely related to <italic><tp:taxon-name><tp:taxon-name-part taxon-name-part-type="genus" reg="Conidiobolus">C.</tp:taxon-name-part> <tp:taxon-name-part taxon-name-part-type="species" reg="lamprauges">lamprauges</tp:taxon-name-part></tp:taxon-name></italic> Drechsler and <italic><tp:taxon-name><tp:taxon-name-part taxon-name-part-type="genus" reg="Conidiobolus">C.</tp:taxon-name-part> <tp:taxon-name-part taxon-name-part-type="species" reg="coronatus">coronatus</tp:taxon-name-part></tp:taxon-name></italic> Batko, but it differs from <italic><tp:taxon-name><tp:taxon-name-part taxon-name-part-type="genus" reg="Conidiobolus">C.</tp:taxon-name-part> <tp:taxon-name-part taxon-name-part-type="species" reg="lamprauges">lamprauges</tp:taxon-name-part></tp:taxon-name></italic> by larger primary conidia (27–42 × 19–32 μm vs. 12.5–20 × 15–22 μm) and from <italic><tp:taxon-name><tp:taxon-name-part taxon-name-part-type="genus" reg="Conidiobolus">C.</tp:taxon-name-part> <tp:taxon-name-part taxon-name-part-type="species" reg="coronatus">coronatus</tp:taxon-name-part></tp:taxon-name></italic> by the absence of villose resting spores (<xref ref-type="bibr" rid="B10">Drechsler 1953a</xref>).</p><fig id="F3" position="float" orientation="portrait"><object-id xmlns:xlink="http://www.w3.org/1999/xlink" content-type="doi" xlink:type="simple">10.3897/mycokeys.73.56905.figure3</object-id><object-id xmlns:xlink="http://www.w3.org/1999/xlink" content-type="arpha" xlink:type="simple">32AD3652-914D-5EC3-ACEE-32728E1D7B79</object-id><label>Figure 3.</label><caption><p><italic><tp:taxon-name><tp:taxon-name-part taxon-name-part-type="genus" reg="Conidiobolus">Conidiobolus</tp:taxon-name-part> <tp:taxon-name-part taxon-name-part-type="species" reg="taihushanensis">taihushanensis</tp:taxon-name-part></tp:taxon-name></italic> sp. nov. <bold>a</bold> colony on <abbrev xmlns:xlink="http://www.w3.org/1999/xlink" xlink:title="potato dextrose agar" id="ABBRID0EL1BG" xlink:type="simple">PDA</abbrev> after 3 d at 21 °C <bold>b</bold> mycelia unbranched at the colony edge <bold>c</bold> young mycelia <bold>d, e</bold> primary conidiophores arising from mycelia segments <bold>f</bold> two branches germinated from hyphal bodies and each bearing a primary conidium (arrows) <bold>g– j</bold> two, three, four or five branches germinated from hyphal bodies and each bearing a primary conidium <bold>k</bold> globose to subglobose primary conidia <bold>l</bold> secondary conidia arising from primary conidia <bold>m</bold> zygospores formed between adjacent segments of the same hypha <bold>n</bold> young zygospores <bold>o</bold> mature zygospores. Scale bars: 10 mm(<bold>a</bold>); 100 μm (<bold>b, c, f</bold>); 20 μm (<bold>d, e, g–o</bold>).</p></caption><graphic xmlns:xlink="http://www.w3.org/1999/xlink" xlink:href="mycokeys-73-133-g003.jpg" position="float" orientation="portrait" xlink:type="simple" id="oo_461379.jpg"><uri content-type="original_file" xlink:type="simple">https://binary.pensoft.net/fig/461379</uri></graphic></fig></tp:treatment-sec><tp:treatment-sec><!--Section generated to contain objects referenced in tp:taxon-treatment.--><fig id="F1" position="float" orientation="portrait"><object-id xmlns:xlink="http://www.w3.org/1999/xlink" content-type="doi" xlink:type="simple">10.3897/mycokeys.73.56905.figure1</object-id><object-id xmlns:xlink="http://www.w3.org/1999/xlink" content-type="arpha" xlink:type="simple">CFAF4A17-5B40-5C9B-9CAD-68A517608BE3</object-id><label>Figure 1.</label><caption><p>Phylogenetic tree of <italic><tp:taxon-name><tp:taxon-name-part taxon-name-part-type="genus" reg="Conidiobolus">Conidiobolus</tp:taxon-name-part></tp:taxon-name></italic> s.s. reconstructed by maximum likelihood analyses of <abbrev xmlns:xlink="http://www.w3.org/1999/xlink" xlink:title="nuclear large subunit of rDNA" id="ABBRID0EWDBG" xlink:type="simple">nucLSU</abbrev>, <abbrev xmlns:xlink="http://www.w3.org/1999/xlink" xlink:title="mitochondrial small subunit of rDNA" id="ABBRID0E1DBG" xlink:type="simple">mtSSU</abbrev> and <abbrev xmlns:xlink="http://www.w3.org/1999/xlink" xlink:title="translation elongation factor 1-alpha" id="ABBRID0E5DBG" xlink:type="simple">TEF1</abbrev> sequences, with six <italic><tp:taxon-name><tp:taxon-name-part taxon-name-part-type="genus" reg="Conidiobolus">Conidiobolus</tp:taxon-name-part></tp:taxon-name></italic> s.l. species as outgroups. Three new species of <italic><tp:taxon-name><tp:taxon-name-part taxon-name-part-type="genus" reg="Conidiobolus">Conidiobolus</tp:taxon-name-part></tp:taxon-name></italic> are shown in bold. Maximum parsimony bootstrap values (≥ 70%) / Maximum likelihood bootstrap values (≥ 70%) / Bayesian posterior probabilities (≥ 0.95) of each clade are indicated along branches. Scale bar indicates substitutions per site.</p></caption><graphic xmlns:xlink="http://www.w3.org/1999/xlink" xlink:href="mycokeys-73-133-g001.jpg" position="float" orientation="portrait" xlink:type="simple" id="oo_461377.jpg"><uri content-type="original_file" xlink:type="simple">https://binary.pensoft.net/fig/461377</uri></graphic></fig></tp:treatment-sec><ref-list><ref id="B15"><mixed-citation xmlns:xlink="http://www.w3.org/1999/xlink" xlink:type="simple"><person-group><name name-style="western"><surname>Drechsler</surname><given-names>C</given-names></name></person-group> (<year>1955c</year>) <article-title>Two new species of <italic><tp:taxon-name><tp:taxon-name-part taxon-name-part-type="genus">Conidiobolus</tp:taxon-name-part></tp:taxon-name></italic> that produce microconidia.</article-title><source>American Journal of Botany</source><volume>42</volume>(<issue>9</issue>): <fpage>793</fpage>–<lpage>802</lpage>. <ext-link xlink:type="simple" ext-link-type="doi" xlink:href="10.1002/j.1537-2197.1955.tb10424.x">https://doi.org/10.1002/j.1537-2197.1955.tb10424.x</ext-link></mixed-citation></ref><ref id="B28"><mixed-citation xmlns:xlink="http://www.w3.org/1999/xlink" xlink:type="simple"><person-group><name name-style="western"><surname>Huang</surname><given-names>B</given-names></name><name name-style="western"><surname>Humber</surname><given-names>RA</given-names></name><name name-style="western"><surname>Hodge</surname><given-names>KT</given-names></name></person-group> (<year>2007</year>) <article-title>A new species of <italic><tp:taxon-name><tp:taxon-name-part taxon-name-part-type="genus">Conidiobolus</tp:taxon-name-part></tp:taxon-name></italic> from Great Smoky Mountains National Park.</article-title><source>Mycotaxon</source><volume>100</volume>: <fpage>227</fpage>–<lpage>233</lpage>.</mixed-citation></ref><ref id="B16"><mixed-citation xmlns:xlink="http://www.w3.org/1999/xlink" xlink:type="simple"><person-group><name name-style="western"><surname>Drechsler</surname><given-names>C</given-names></name></person-group> (<year>1956</year>) <article-title>Two new species of <italic><tp:taxon-name><tp:taxon-name-part taxon-name-part-type="genus">Conidiobolus</tp:taxon-name-part></tp:taxon-name></italic>.</article-title><source>American Journal of Botany</source><volume>43</volume>(<issue>10</issue>): <fpage>778</fpage>–<lpage>787</lpage>. <ext-link xlink:type="simple" ext-link-type="doi" xlink:href="10.1002/j.1537-2197.1956.tb11168.x">https://doi.org/10.1002/j.1537-2197.1956.tb11168.x</ext-link></mixed-citation></ref><ref id="B10"><mixed-citation xmlns:xlink="http://www.w3.org/1999/xlink" xlink:type="simple"><person-group><name name-style="western"><surname>Drechsler</surname><given-names>C</given-names></name></person-group> (<year>1953a</year>) <article-title>Three new species of <italic><tp:taxon-name><tp:taxon-name-part taxon-name-part-type="genus">Conidiobolus</tp:taxon-name-part></tp:taxon-name></italic> isolated from leaf mold.</article-title><source>Journal of the Washington Academy of Science</source><volume>43</volume>(<issue>2</issue>): <fpage>29</fpage>–<lpage>34</lpage>.</mixed-citation></ref></ref-list></tp:taxon-treatment>
