# Supplementary material for: Three new species of Conidiobolus sensu stricto from plant debris in eastern China
Source: MycoKeys. 2020 Oct 8;73:133–49. doi: 10.3897/mycokeys.73.56905 (PMC7561611; doi:10.3897/mycokeys.73.56905)
Supplement: XML Treatment for Conidiobolus variabilis [file mycokeys.73.56905-treatment3.xml]

<!DOCTYPE tp:taxon-treatment
  PUBLIC "-//TaxonX//DTD Taxonomic Treatment Publishing DTD v0 20100105//EN" "tax-treatment-NSO.dtd">
<tp:taxon-treatment xmlns:tp="http://www.plazi.org/taxpub"><tp:treatment-meta><kwd-group><label>Taxon classification</label><kwd><named-content xmlns:xlink="http://www.w3.org/1999/xlink" content-type="kingdom">Fungi</named-content></kwd><kwd><named-content xmlns:xlink="http://www.w3.org/1999/xlink" content-type="order">Entomophthorales</named-content></kwd><kwd><named-content xmlns:xlink="http://www.w3.org/1999/xlink" content-type="family">Ancylistaceae</named-content></kwd></kwd-group><mixed-citation publication-type="journal"><person-group><name><surname>Nie</surname><given-names>Yong</given-names></name><name><surname>Cai</surname><given-names>Yue</given-names></name><name><surname>Gao</surname><given-names>Yang</given-names></name><name><surname>Yu</surname><given-names>De-Shui</given-names></name><name><surname>Wang</surname><given-names>Zi-Min</given-names></name><name><surname>Liu</surname><given-names>Xiao-Yong</given-names></name><name><surname>Huang</surname><given-names>Bo</given-names></name></person-group><article-title>Three new species of <italic><tp:taxon-name><tp:taxon-name-part taxon-name-part-type="genus" reg="Conidiobolus">Conidiobolus</tp:taxon-name-part></tp:taxon-name></italic> sensu stricto from plant debris in eastern China</article-title><source>MycoKeys</source><day>08</day><month>10</month><year>2020</year><volume>73</volume><fpage>133</fpage><lpage>149</lpage><pub-id pub-id-type="doi">10.3897/mycokeys.73.56905</pub-id></mixed-citation></tp:treatment-meta><tp:nomenclature><tp:taxon-name><object-id xmlns:xlink="http://www.w3.org/1999/xlink" content-type="arpha" xlink:type="simple">68BD96CB-9D9F-5C96-AB12-2C8B36A9DC86</object-id>
              <tp:taxon-name-part taxon-name-part-type="genus" reg="Conidiobolus">Conidiobolus</tp:taxon-name-part>
              <tp:taxon-name-part taxon-name-part-type="species" reg="variabilis">variabilis</tp:taxon-name-part>
              <object-id xmlns:xlink="http://www.w3.org/1999/xlink" content-type="mycobank" xlink:type="simple">835125</object-id>
              <object-id xmlns:xlink="http://www.w3.org/1999/xlink" xlink:type="simple">Facesoffungi: FoF 08144</object-id>
            </tp:taxon-name><tp:taxon-authority>B. Huang &amp; Y. Nie</tp:taxon-authority><tp:taxon-status xmlns:xlink="http://www.w3.org/1999/xlink" xlink:type="simple">sp. nov.</tp:taxon-status><xref ref-type="fig" rid="F4">Figure 4</xref></tp:nomenclature><tp:treatment-sec sec-type="Typification" id="SECID0E53BG"><title>Typification.</title><p>China, Anhui: Ma’anshan City, Hexian County, Jilongshan National Forest Park, <named-content xmlns:xlink="http://www.w3.org/1999/xlink" content-type="dwc:verbatimCoordinates" xlink:type="simple"><named-content content-type="geo-json" specific-use="{&#34;type&#34;:&#34;Point&#34;,&#34;coordinates&#34;:[118.205278,31.800278]}" id="NCID0EH4BG" xlink:type="simple">31°48'1"N, 118°12'19"E</named-content></named-content>, from plant debris, 23 Dec 2017, <italic>Y. Nie</italic> (holotype <abbrev xmlns:xlink="http://www.w3.org/1999/xlink" content-type="institution" xlink:title="Herbarium Mycologicum Academiae Sinicae, Beijing, China" id="ABBRID0EO4BG" xlink:type="simple">HMAS</abbrev> 248723, ex-holotype culture <named-content xmlns:xlink="http://www.w3.org/1999/xlink" content-type="dwc:institutional_code" xlink:type="simple">CGMCC</named-content> 3.16015 (= <abbrev xmlns:xlink="http://www.w3.org/1999/xlink" content-type="institution" xlink:title="Research Center for Entomogenous Fungi of Anhui Agricultural University, Anhui Province, China" id="ABBRID0E24BG" xlink:type="simple">RCEF</abbrev> 6540), GenBank: <abbrev xmlns:xlink="http://www.w3.org/1999/xlink" xlink:title="nuclear large subunit of rDNA" id="ABBRID0EA5BG" xlink:type="simple">nucLSU</abbrev> = <ext-link xmlns:xlink="http://www.w3.org/1999/xlink" ext-link-type="gen" xlink:href="MT250085" xlink:type="simple">MT250085</ext-link>; <abbrev xmlns:xlink="http://www.w3.org/1999/xlink" xlink:title="translation elongation factor 1-alpha" id="ABBRID0EJ5BG" xlink:type="simple">TEF1</abbrev> = <ext-link xmlns:xlink="http://www.w3.org/1999/xlink" ext-link-type="gen" xlink:href="MT274289" xlink:type="simple">MT274289</ext-link>; <abbrev xmlns:xlink="http://www.w3.org/1999/xlink" xlink:title="mitochondrial small subunit of rDNA" id="ABBRID0ES5BG" xlink:type="simple">mtSSU</abbrev> = <ext-link xmlns:xlink="http://www.w3.org/1999/xlink" ext-link-type="gen" xlink:href="MT250087" xlink:type="simple">MT250087</ext-link>).</p></tp:treatment-sec><tp:treatment-sec sec-type="etymology" id="SECID0E25BG"><title>Etymology.</title><p><italic><tp:taxon-name><tp:taxon-name-part taxon-name-part-type="genus" reg="Conidiobolus"/><tp:taxon-name-part taxon-name-part-type="species" reg="variabilis">variabilis</tp:taxon-name-part></tp:taxon-name></italic> (Lat.), referring to producing various shapes of primary conidia.</p></tp:treatment-sec><tp:treatment-sec sec-type="ecology" id="SECID0EL6BG"><title>Ecology and distribution.</title><p>Plant debris from Anhui Province, China.</p></tp:treatment-sec><tp:treatment-sec sec-type="description" id="SECID0EQ6BG"><title>Description.</title><p>Colonies on <abbrev xmlns:xlink="http://www.w3.org/1999/xlink" xlink:title="potato dextrose agar" id="ABBRID0EW6BG" xlink:type="simple">PDA</abbrev> at 21 °C after 3 d white, reaching ca. 41–48 mm in diameter. Mycelia colourless, 6–11 μm wide, rarely branched at the colony edge. Primary conidiophores unbranched and producing a single globose conidium, colourless, 60–200 × 9–15 μm, without an upward widening near the tip. Primary conidia forcibly discharged, globose, subglobose, pyriform to oboviod, 31–55 × 25–40 μm, with tapering and pointed papilla, 3.5–9 × 8–13 μm. Secondary conidia arising from primary conidia, similar to, but smaller than primary ones, forcibly discharged. On 2% water agar, microconidia rarely observed, globose, subglobose to ellipsoidal, 10–12 × 9–14 μm. Resting spores not observed.</p></tp:treatment-sec><tp:treatment-sec sec-type="notes" id="SECID0E16BG"><title>Notes.</title><p>Considering the large size of primary conidia, <italic><tp:taxon-name><tp:taxon-name-part taxon-name-part-type="genus" reg="Conidiobolus">Conidiobolus</tp:taxon-name-part> <tp:taxon-name-part taxon-name-part-type="species" reg="variabilis">variabilis</tp:taxon-name-part></tp:taxon-name></italic> sp. nov. is allied to <italic><tp:taxon-name><tp:taxon-name-part taxon-name-part-type="genus" reg="Conidiobolus">C.</tp:taxon-name-part> <tp:taxon-name-part taxon-name-part-type="species" reg="coronatus">coronatus</tp:taxon-name-part></tp:taxon-name></italic> (Cost.) Batko (14.5–38.5 × 17–48.5 μm), <italic><tp:taxon-name><tp:taxon-name-part taxon-name-part-type="genus" reg="Conidiobolus">C.</tp:taxon-name-part> <tp:taxon-name-part taxon-name-part-type="species" reg="macrosporus">macrosporus</tp:taxon-name-part></tp:taxon-name></italic> Srin. &amp; Thirum. (38–45 × 48–54 μm) and <italic><tp:taxon-name><tp:taxon-name-part taxon-name-part-type="genus" reg="Conidiobolus">C.</tp:taxon-name-part> <tp:taxon-name-part taxon-name-part-type="species" reg="utriculosus">utriculosus</tp:taxon-name-part></tp:taxon-name></italic> Brefeld (25–35 × 37.5–51 μm). It is distinguished from <italic><tp:taxon-name><tp:taxon-name-part taxon-name-part-type="genus" reg="Conidiobolus">C.</tp:taxon-name-part> <tp:taxon-name-part taxon-name-part-type="species" reg="coronatus">coronatus</tp:taxon-name-part></tp:taxon-name></italic> by its various shapes of primary conidia and the absence of villose spores. It differs from <italic><tp:taxon-name><tp:taxon-name-part taxon-name-part-type="genus" reg="Conidiobolus">C.</tp:taxon-name-part> <tp:taxon-name-part taxon-name-part-type="species" reg="macrosporus">macrosporus</tp:taxon-name-part></tp:taxon-name></italic> by its longer primary conidiophores and the absence of resting spores (<xref ref-type="bibr" rid="B3">Batko 1964</xref>, <xref ref-type="bibr" rid="B50">Srinivasan and Thirumalachar 1967</xref>). It is differentiated from <italic><tp:taxon-name><tp:taxon-name-part taxon-name-part-type="genus" reg="Conidiobolus">C.</tp:taxon-name-part> <tp:taxon-name-part taxon-name-part-type="species" reg="utriculosus">utriculosus</tp:taxon-name-part></tp:taxon-name></italic> by the shapes of primary conidia and the absence of zygospores. Phylogenetically, <italic><tp:taxon-name><tp:taxon-name-part taxon-name-part-type="genus" reg="Conidiobolus">C.</tp:taxon-name-part> <tp:taxon-name-part taxon-name-part-type="species" reg="variabilis">variabilis</tp:taxon-name-part></tp:taxon-name></italic> sp. nov. is basal in clade I and distantly related to <italic><tp:taxon-name><tp:taxon-name-part taxon-name-part-type="genus" reg="Conidiobolus">C.</tp:taxon-name-part> <tp:taxon-name-part taxon-name-part-type="species" reg="coronatus">coronatus</tp:taxon-name-part></tp:taxon-name></italic> and <italic><tp:taxon-name><tp:taxon-name-part taxon-name-part-type="genus" reg="Conidiobolus">C.</tp:taxon-name-part> <tp:taxon-name-part taxon-name-part-type="species" reg="macrosporus">macrosporus</tp:taxon-name-part></tp:taxon-name></italic>.</p><fig id="F4" position="float" orientation="portrait"><object-id xmlns:xlink="http://www.w3.org/1999/xlink" content-type="doi" xlink:type="simple">10.3897/mycokeys.73.56905.figure4</object-id><object-id xmlns:xlink="http://www.w3.org/1999/xlink" content-type="arpha" xlink:type="simple">7FB6D88A-1F8C-56DF-9F47-C4F004E86B0F</object-id><label>Figure 4.</label><caption><p><italic><tp:taxon-name><tp:taxon-name-part taxon-name-part-type="genus" reg="Conidiobolus">Conidiobolus</tp:taxon-name-part> <tp:taxon-name-part taxon-name-part-type="species" reg="variabilis">variabilis</tp:taxon-name-part></tp:taxon-name></italic> sp. nov. <bold>a</bold> Colony on <abbrev xmlns:xlink="http://www.w3.org/1999/xlink" xlink:title="potato dextrose agar" id="ABBRID0EMEAI" xlink:type="simple">PDA</abbrev> after 3 d at 21 °C <bold>b</bold> mycelia rarely branched at the colony edge <bold>c</bold> mycelia <bold>d, e</bold> primary conidiophores bearing primary conidia <bold>f–i</bold> primary conidia with different shapes <bold>j</bold> secondary conidia arising from primary conidia <bold>k</bold> microconidia arising from conidia <bold>l</bold> globose microconidia <bold>m</bold> ellipsoidal microconidia. Scale bars: 10 mm (<bold>a</bold>); 100 μm (<bold>b</bold>); 20 μm (<bold>c–m</bold>).</p></caption><graphic xmlns:xlink="http://www.w3.org/1999/xlink" xlink:href="mycokeys-73-133-g004.jpg" position="float" orientation="portrait" xlink:type="simple" id="oo_461380.jpg"><uri content-type="original_file" xlink:type="simple">https://binary.pensoft.net/fig/461380</uri></graphic></fig></tp:treatment-sec><ref-list><ref id="B3"><mixed-citation xmlns:xlink="http://www.w3.org/1999/xlink" xlink:type="simple"><person-group><name name-style="western"><surname>Batko</surname><given-names>A</given-names></name></person-group> (<year>1964</year>) <article-title>Notes on entomophthoraceous fungi in Poland <tp:taxon-name><tp:taxon-name-part taxon-name-part-type="genus">Entomophaga</tp:taxon-name-part></tp:taxon-name>. Mémoires hors série.</article-title><volume>2</volume>: <fpage>129</fpage>–<lpage>131</lpage>.</mixed-citation></ref><ref id="B50"><mixed-citation xmlns:xlink="http://www.w3.org/1999/xlink" xlink:type="simple"><person-group><name name-style="western"><surname>Srinivasan</surname><given-names>MC</given-names></name><name name-style="western"><surname>Thirumalachar</surname><given-names>MJ</given-names></name></person-group> (<year>1967</year>) <article-title>Evaluation of taxonomic characters in the genus <italic><tp:taxon-name><tp:taxon-name-part taxon-name-part-type="genus">Conidiobolus</tp:taxon-name-part></tp:taxon-name></italic> with key to known species.</article-title><source>Mycologia</source><volume>59</volume>: <fpage>698</fpage>–<lpage>713</lpage>. <ext-link xlink:type="simple" ext-link-type="doi" xlink:href="10.2307/3757098">https://doi.org/10.2307/3757098</ext-link></mixed-citation></ref></ref-list></tp:taxon-treatment>
